# Supplementary material for: CO2 Capture Mechanism by Deep Eutectic Solvents Formed by Choline Prolinate and Ethylene Glycol
Source: Molecules. 2023 Jul 17;28(14):5461. doi: 10.3390/molecules28145461 (PMC10385772; doi:10.3390/molecules28145461)
Supplement: Supplementary file 1 [file molecules-28-05461-s001.zip]

Archive with 1 entries (1 files):
- molecules-2468373-SI.pdf
